# Supplementary material for: Green Synthesis of Magnetic Fe2O3 Nanoparticle with Chenopodium glaucum L. as Recyclable Heterogeneous Catalyst for One-Pot Reactions and Heavy Metal Adsorption
Source: Molecules. 2024 Sep 26;29(19):4583. doi: 10.3390/molecules29194583 (PMC11478018; doi:10.3390/molecules29194583)
Supplement: Supplementary file 1 [file molecules-29-04583-s001.zip]

Archive with 1 entries (1 files):
- molecules-3168485-supplementary.pdf
